# Supplementary material for: Selective Constraint on the Upstream Open Reading Frames That Overlap with Coding Sequences in Animals
Source: PLoS One. 2012 Nov 1;7(11):e48413. doi: 10.1371/journal.pone.0048413 (PMC3486843; doi:10.1371/journal.pone.0048413)
Supplement: Table S1 — The single nucleotide polymorphisms that occur at VuAUGs according to HapMap III. (XLSX) [file pone.0048413.s005.xlsx]

## Sheet: Conservation
Chr#	Position	first allele	# first allele	second allele	# second allele	Chimpanzee (Ancestral Allele)	Derived Allele Frequency	Polymorphism at
chr1
	85499923	A	239	G	2555	A	0.91446	VuAUG
	156891403	T	2074	C	270	T	0.115188	VuAUG
chr2
	173825888	T	508	C	32	T	0.0592593	optimal/suboptimal context
	220045440	A	1304	G	1470	A	0.529921	optimal/suboptimal context
chr3
	45748324	A	268	G	262	G	0.50566	VuAUG
chr6
	689194	T	6	C	508	C	0.0116732	VuAUG
	31124827	T	23	C	515	C	0.0427509	optimal/suboptimal context
chr7
	45067111	T	1504	C	696	T	0.316364	VuAUG
chr8
	72234195	A	2	G	532	G	0.00374532	optimal/suboptimal context
	139277995	T	1411	C	1371	T	0.492811	VuAUG
chr10
	114169273	A	1337	G	185	A	0.121551	optimal/suboptimal context
chr11
	77850690	A	1740	G	70	A	0.038674	VuAUG
	116820902	A	1539	G	1249	A	0.447991	optimal/suboptimal context
chr14
	56130636	T	7	G	333	G	0.0205882	VuAUG
	94545971	T	518	C	22	T	0.0407407	VuAUG
chr17
	57808808	T	382	C	2394	C	0.137608	VuAUG
chr22
	29115421	A	306	G	2488	G	0.10952	optimal/suboptimal context
	32875143	T	477	C	61	T	0.113383	optimal/suboptimal context
